# Supplementary material for: Self-Reported Psychosomatic Complaints and Conduct Problems in Swedish Adolescents
Source: Children (Basel). 2022 Jun 27;9(7):963. doi: 10.3390/children9070963 (PMC9324185; doi:10.3390/children9070963)
Supplement: Supplementary file 1 [file children-09-00963-s001.zip]

Archive with 1 entries (1 files):
- children-1720431-Supplementary.pdf
